# Supplementary material for: Synthesis and Antimycobacterial Assays of Some New Ethambutol Analogs
Source: Molecules. 2025 Jan 29;30(3):600. doi: 10.3390/molecules30030600 (PMC11820526; doi:10.3390/molecules30030600)
Supplement: Supplementary file 1 [file molecules-30-00600-s001.zip]

Archive with 1 entries (1 files):
- molecules-3390504-supplementary.pdf
